# Supplementary material for: A personalized tumor kV‐IORT navigation system based on hybrid twin
Source: J Appl Clin Med Phys. 2025 Sep 19;26(10):e70243. doi: 10.1002/acm2.70243 (PMC12449166; doi:10.1002/acm2.70243)
Supplement: Supplementary file 1 — Supporting information [file ACM2-26-e70243-s001.xlsx]

## Sheet: s_20
2
#NAME0001
B63094_SPHERICAL_D20_PDD_Cal
#END
#PARAMETERS
D	20
B	50
E	40
PDD
Depth	0
#END
#DATA0001
2	189
0	2.31432
0.25	2.19135
0.5	2.07674
0.75	1.96987
1	1.87014
1.25	1.77698
1.5	1.6899
1.75	1.60844
2	1.53216
2.25	1.46069
2.5	1.39364
2.75	1.3307
3	1.27156
3.25	1.21595
3.5	1.16361
3.75	1.1143
4	1.0678
4.25	1.02393
4.5	0.982498
4.75	0.943333
5	0.906283
5.25	0.871205
5.5	0.837969
5.75	0.806453
6	0.776545
6.25	0.748142
6.5	0.721148
6.75	0.695475
7	0.671041
7.25	0.647769
7.5	0.625589
7.75	0.604437
8	0.584251
8.25	0.564975
8.5	0.546557
8.75	0.528947
9	0.5121
9.25	0.495975
9.5	0.48053
9.75	0.46573
10	0.451539
10.25	0.437926
10.5	0.42486
10.75	0.412313
11	0.400259
11.25	0.388672
11.5	0.377529
11.75	0.366809
12	0.356491
12.25	0.346555
12.5	0.336984
12.75	0.327759
13	0.318866
13.25	0.310289
13.5	0.302013
13.75	0.294024
14	0.286311
14.25	0.278861
14.5	0.271662
14.75	0.264704
15	0.257977
15.25	0.25147
15.5	0.245174
15.75	0.239082
16	0.233183
16.25	0.227472
16.5	0.22194
16.75	0.216579
17	0.211384
17.25	0.206347
17.5	0.201464
17.75	0.196727
18	0.192131
18.25	0.187672
18.5	0.183343
18.75	0.179141
19	0.17506
19.25	0.171096
19.5	0.167245
19.75	0.163503
20	0.159866
20.25	0.156331
20.5	0.152893
20.75	0.14955
21	0.146298
21.25	0.143134
21.5	0.140056
21.75	0.13706
22	0.134143
22.25	0.131304
22.5	0.128539
22.75	0.125846
23	0.123223
23.25	0.120668
23.5	0.118178
23.75	0.115751
24	0.113386
24.25	0.11108
24.5	0.108832
24.75	0.10664
25	0.104502
25.25	0.102417
25.5	0.100382
25.75	0.0983976
26	0.0964607
26.25	0.0945704
26.5	0.0927253
26.75	0.0909241
27	0.0891656
27.25	0.0874485
27.5	0.0857717
27.75	0.0841339
28	0.0825341
28.25	0.0809713
28.5	0.0794443
28.75	0.0779523
29	0.0764941
29.25	0.075069
29.5	0.0736761
29.75	0.0723143
30	0.070983
30.25	0.0696812
30.5	0.0684082
30.75	0.0671632
31	0.0659455
31.25	0.0647544
31.5	0.0635892
31.75	0.0624492
32	0.0613337
32.25	0.0602421
32.5	0.0591738
32.75	0.0581283
33	0.0571048
33.25	0.056103
33.5	0.0551222
33.75	0.0541618
34	0.0532215
34.25	0.0523007
34.5	0.0513989
34.75	0.0505156
35	0.0496504
35.25	0.0488029
35.5	0.0479726
35.75	0.0471591
36	0.0463621
36.25	0.045581
36.5	0.0448156
36.75	0.0440654
37	0.0433302
37.25	0.0426095
37.5	0.041903
37.75	0.0412104
38	0.0405313
38.25	0.0398655
38.5	0.0392127
38.75	0.0385724
39	0.0379446
39.25	0.0373288
39.5	0.0367248
39.75	0.0361323
40	0.0355511
40.25	0.0349809
40.5	0.0344216
40.75	0.0338727
41	0.0333341
41.25	0.0328056
41.5	0.032287
41.75	0.031778
42	0.0312785
42.25	0.0307881
42.5	0.0303068
42.75	0.0298343
43	0.0293705
43.25	0.0289151
43.5	0.0284679
43.75	0.0280289
44	0.0275978
44.25	0.0271745
44.5	0.0267587
44.75	0.0263504
45	0.0259494
45.25	0.0255555
45.5	0.0251686
45.75	0.0247885
46	0.0244151
46.25	0.0240483
46.5	0.0236879
46.75	0.0233338
47	0.0229858
#END
#NAME0002
CBP_B63094_SPHERICAL_D20_PDD_Cal
#END
#PARAMETERS
D	20
B	50
E	40
PDD
Depth	0
#END
#DATA0002
0	1.73623
0.25	1.65309
0.5	1.57497
0.75	1.50153
1	1.43247
1.25	1.3675
1.5	1.30635
1.75	1.24875
2	1.19447
2.25	1.14329
2.5	1.09499
2.75	1.0494
3	1.00631
3.25	0.96558	19.31Gy	20min
3.5	0.927043	19.47Gy	21min
3.75	0.890558	19.59Gy	22min
4	0.855993	19.69Gy	23min
4.25	0.823223	19.76Gy	24min
4.5	0.792134	19.80Gy	25min
4.75	0.762621	19.83Gy	26min
5	0.734583	19.83Gy	27min
5.25	0.707931	19.82Gy	28min
5.5	0.682577
5.75	0.658445
6	0.635459
6.25	0.613552
6.5	0.59266
6.75	0.572723
7	0.553687
7.25	0.5355
7.5	0.518114
7.75	0.501485
8	0.48557
8.25	0.470331
8.5	0.455731
8.75	0.441735
9	0.428313
9.25	0.415434
9.5	0.40307
9.75	0.391194
10	0.379783
10.25	0.368812
10.5	0.358261
10.75	0.348109
11	0.338336
11.25	0.328924
11.5	0.319856
11.75	0.311117
12	0.30269
12.25	0.294563
12.5	0.286721
12.75	0.279151
13	0.271842
13.25	0.264781	5.30Gy	20min
13.5	0.257959	5.42Gy	21min
13.75	0.251365	5.53Gy	22min
14	0.244989	5.63Gy	23min
14.25	0.238823	5.73Gy	24min
14.5	0.232857	5.82Gy	25min
14.75	0.227083	5.90Gy	26min
15	0.221493	5.98Gy	27min
15.25	0.216081	6.05Gy	28min
15.5	0.210838
15.75	0.205759
16	0.200836
16.25	0.196064
16.5	0.191436
16.75	0.186948
17	0.182594
17.25	0.178369
17.5	0.174268
17.75	0.170287
18	0.166422
18.25	0.162667
18.5	0.159019
18.75	0.155475
19	0.152031
19.25	0.148682
19.5	0.145427
19.75	0.142261
20	0.139182
20.25	0.136186
20.5	0.133271
20.75	0.130435
21	0.127674
21.25	0.124986
21.5	0.122368
21.75	0.119819
22	0.117336
22.25	0.114918
22.5	0.112561
22.75	0.110265
23	0.108026
23.25	0.105844
23.5	0.103717
23.75	0.101643
24	0.0996197
24.25	0.0976466
24.5	0.0957218
24.75	0.0938438
25	0.0920113
25.25	0.090223
25.5	0.0884775
25.75	0.0867736
26	0.0851101
26.25	0.0834858
26.5	0.0818996
26.75	0.0803504
27	0.0788372
27.25	0.077359
27.5	0.0759147
27.75	0.0745035
28	0.0731244
28.25	0.0717765
28.5	0.070459
28.75	0.0691711
29	0.0679119
29.25	0.0666807
29.5	0.0654767
29.75	0.0642993
30	0.0631476
30.25	0.0620211
30.5	0.060919
30.75	0.0598407
31	0.0587857
31.25	0.0577533
31.5	0.0567428
31.75	0.0557539
32	0.0547859
32.25	0.0538382
32.5	0.0529104
32.75	0.052002
33	0.0511125
33.25	0.0502414
33.5	0.0493883
33.75	0.0485526
34	0.0477341
34.25	0.0469322
34.5	0.0461466
34.75	0.0453769
35	0.0446226
35.25	0.0438835
35.5	0.0431592
35.75	0.0424492
36	0.0417533
36.25	0.0410711
36.5	0.0404024
36.75	0.0397467
37	0.0391038
37.25	0.0384735
37.5	0.0378553
37.75	0.037249
38	0.0366544
38.25	0.0360712
38.5	0.0354992
38.75	0.034938
39	0.0343874
39.25	0.0338472
39.5	0.0333172
39.75	0.0327971
40	0.0322867
40.25	0.0317858
40.5	0.0312942
40.75	0.0308117
41	0.0303381
41.25	0.0298731
41.5	0.0294167
41.75	0.0289686
42	0.0285286
42.25	0.0280966
42.5	0.0276724
42.75	0.0272558
43	0.0268467
43.25	0.0264449
43.5	0.0260502
43.75	0.0256626
44	0.0252818
44.25	0.0249077
44.5	0.0245402
44.75	0.0241791
45	0.0238244
45.25	0.0234758
45.5	0.0231333
45.75	0.0227967
46	0.0224659
46.25	0.0221408
46.5	0.0218213
46.75	0.0215072
47	0.0211985
47.25	0.020895
47.5	0.0205967
47.75	0.0203034
48	0.020015
48.25	0.0197315
48.5	0.0194527
48.75	0.0191786
49	0.0189091
49.25	0.018644
49.5	0.0183833
49.75	0.0181268
50	0.0178747
50.25	0.0176266
50.5	0.0173826
50.75	0.0171426
#END
